# Supplementary material for: Loss of p53 activates thyroid hormone via type 2 deiodinase and enhances DNA damage
Source: Nat Commun. 2023 Mar 4;14:1244. doi: 10.1038/s41467-023-36755-y (PMC9985592; doi:10.1038/s41467-023-36755-y)
Supplement: Supplementary file 5 — Supplementary Data 1 [file 41467_2023_36755_MOESM5_ESM.xlsx]

## Sheet: Supplementary Data 1
Supplementary Data 1 | List of the 111 Differentially Expressed Genes (DEGs) identified from RNA-seq data analysis between p53KO+/−;D2KO and p53KO+/−;D2WT mice. Genes are listed by Fold Change (FC) order.
Name	Gene ID	Description	Fold Change	Log Fold Change	p-Value
Mfsd11	69900	major facilitator superfamily domain containing 11	-993824	-331299	0.039166
1110004F10Rik	56372	RIKEN cDNA 1110004F10 gene	-960084	-326316	0.048955
Pth1r	19228	parathyroid hormone 1 receptor	-939172	-323139	0.035444
Anxa2	12306	annexin A2	-927785	-321379	0.048902
AI661453	224833	expressed sequence AI661453	-569045	-583047	0.000306
Fabp4	11770	fatty acid binding protein 4, adipocyte	-396638	-530975	0.001185
Bcl11a	14025	B cell CLL/lymphoma 11A (zinc finger protein)	-295767	-488639	0.003992
Elac2	68626	elaC homolog 2 (E. coli)	-285873	-48373	0.004140
Pgam2	56012	phosphoglycerate mutase 2	-285787	-483687	0.005836
Igfbp2	16008	insulin-like growth factor binding protein 2	-242335	-459893	0.008724
Padi3	18601	peptidyl arginine deiminase, type III	-236645	-456465	0.009187
Tnnc2	21925	troponin C2, fast	-232024	-45362	0.009809
Crip2	68337	cysteine rich protein 2	-219182	-445406	0.009596
Hr	15460	hairless	-217489	-444287	0.008858
Eln	13717	elastin	-206716	-436958	0.011107
Taok3	330177	TAO kinase 3	-199743	-432007	0.014506
Hist1h2bc	68024	histone cluster 1, H2bc	-198868	-431374	0.014898
Gm17634	100504568	predicted gene, 17634	-197952	-430708	0.014321
Crip1	12925	cysteine-rich protein 1 (intestinal)	-186129	-421823	0.019814
Pigr	18703	polymeric immunoglobulin receptor	-176129	-413856	0.021871
Ift22	67286	intraflagellar transport 22	-169449	-408278	0.022050
Wdr46	57315	WD repeat domain 46	-169407	-408242	0.021595
Smarcd2	83796	SWI/SNF related, matrix associated, actin dependent regulator of chromatin, subfamily d, member 2	-165857	-405187	0.025639
Trappc5	66682	trafficking protein particle complex 5	-165623	-404983	0.011416
Plekha7	233765	pleckstrin homology domain containing, family A member 7	-159992	-399993	0.024577
Hgh1	59053	HGH1 homolog	-155585	-395963	0.020442
Mrps23	64656	mitochondrial ribosomal protein S23	-155498	-395882	0.029354
Ripk2	192656	receptor (TNFRSF)-interacting serine-threonine kinase 2	-155498	-395882	0.029354
Krt15	16665	keratin 15	-153103	-393643	0.027376
Mrpl12	56282	mitochondrial ribosomal protein L12	-150818	-391474	0.022574
Krt34	16672	keratin 34	-149712	-390412	0.028987
Tmem109	68539	transmembrane protein 109	-148851	-38958	0.028842
Polr2e	66420	polymerase (RNA) II (DNA directed) polypeptide E	-148011	-388763	0.028809
Eif1ax	66235	eukaryotic translation initiation factor 1A, X-linked	-145044	-385842	0.030076
Pim3	223775	proviral integration site 3	-145024	-385822	0.030647
Ypel5	383295	yippee-like 5 (Drosophila)	-144112	-384912	0.029322
Klk5	68668	kallikrein related-peptidase 5	-143119	-383914	0.031023
Fam83h	105732	family with sequence similarity 83, member H	-143009	-383803	0.029515
Tnnt3	21957	troponin T3, skeletal, fast	-139253	-379964	0.026750
D2hgdh	98314	D-2-hydroxyglutarate dehydrogenase	-138575	-379259	0.032999
Prdm9	213389	PR domain containing 9	-138413	-379091	0.034308
Scube2	56788	signal peptide, CUB domain, EGF-like 2	-137386	-378016	0.037805
Mien1	103742	migration and invasion enhancer 1	-136983	-377592	0.029597
Casp1	12362	caspase 1	-133218	-373572	0.037646
Mcf2l	17207	mcf.2 transforming sequence-like	-130696	-370814	0.041764
Plp1	18823	proteolipid protein (myelin) 1	-126893	-366554	0.030819
Clptm1l	218335	CLPTM1-like	-125611	-365089	0.039062
Ric8	101489	resistance to inhibitors of cholinesterase 8 homolog (C. elegans)	-125175	-364588	0.041367
Cox6a2	12862	cytochrome c oxidase subunit VIa polypeptide 2	-123593	-362753	0.046610
Eri1	67276	exoribonuclease 1	-123593	-362753	0.046610
Tcap	21393	titin-cap	-123593	-362753	0.046610
Tpt1	22070	tumor protein, translationally-controlled 1	-121759	-360596	0.042297
R3hdm4	109284	R3H domain containing 4	-121512	-360303	0.023334
Ace2	70008	angiotensin I converting enzyme (peptidyl-dipeptidase A) 2	-118894	-357161	0.044130
Lum	17022	lumican	-118763	-357001	0.022932
Rpl35a	57808	ribosomal protein L35A	-117175	-355059	0.045431
Rpia	19895	ribose 5-phosphate isomerase A	-114801	-352106	0.043991
Cpa3	12873	carboxypeptidase A3, mast cell	-113955	-351039	0.039745
Tgfa	21802	transforming growth factor alpha	-113621	-350616	0.044556
Rpl21	19933	ribosomal protein L21	-109496	-345281	0.020733
Lamtor1	66508	late endosomal/lysosomal adaptor, MAPK and MTOR activator 1	-100283	-332601	0.035111
Mfsd1	66868	major facilitator superfamily domain containing 1	-19006	-424838	0.016142
Prdx1	18477	peroxiredoxin 1	-13229	-372563	0.035479
Galnt1	14423	UDP-N-acetyl-alpha-D-galactosamine:polypeptide N-acetylgalactosaminyltransferase 1	-10725	-342291	0.044694
Zfp106	20402	zinc finger protein 106	10198	335022	0.034812
Adck5	268822	aarF domain containing kinase 5	10658	341387	0.045192
Rab8b	235442	RAB8B, member RAS oncogene family	10727	342317	0.046707
Mad1l1	17120	MAD1 mitotic arrest deficient 1-like 1	10912	344784	0.043310
Blvrb	233016	biliverdin reductase B (flavin reductase (NADPH))	12023	358772	0.023259
Ano6	105722	anoctamin 6	14718	387951	0.014911
Plin2	11520	perilipin 2	89697	316506	0.047730
Pold3	67967	polymerase (DNA-directed), delta 3, accessory subunit	102494	335747	0.049209
Adamtsl5	66548	ADAMTS-like 5	104206	338136	0.047503
Fkbp9	27055	FK506 binding protein 9	111041	347302	0.048544
Aldh2	11669	aldehyde dehydrogenase 2, mitochondrial	111176	347477	0.047968
Mtss1	211401	metastasis suppressor 1	111332	347679	0.040709
Dazap2	23994	DAZ associated protein 2	113354	350276	0.041099
Lbh	77889	limb-bud and heart	113517	350484	0.044975
Rasa4	54153	RAS p21 protein activator 4	113702	350718	0.038369
Arih2	23807	ariadne homolog 2 (Drosophila)	114826	352138	0.038576
CT025619.1			115222	352634	0.044140
Sbf1	77980	SET binding factor 1	116636	354394	0.036881
Il1rl1	17082	interleukin 1 receptor-like 1	116693	354464	0.027748
Gm5149	381483	predicted gene 5149	116783	354576	0.043829
Lamb3	16780	laminin, beta 3	119058	357359	0.042144
Lars2	102436	leucyl-tRNA synthetase, mitochondrial	119273	35762	0.028524
D8Ertd738e	101966	DNA segment, Chr 8, ERATO Doi 738, expressed	119694	358128	0.026402
Calu	12321	calumenin	119802	358258	0.036592
Asap1	13196	ArfGAP with SH3 domain, ankyrin repeat and PH domain1	120534	359137	0.039822
Parp14	547253	poly (ADP-ribose) polymerase family, member 14	121553	360351	0.038468
Abca5	217265	ATP-binding cassette, sub-family A (ABC1), member 5	123117	362196	0.032449
Rnf169	108937	ring finger protein 169	123197	36229	0.031451
Tjp1	21872	tight junction protein 1	126436	366033	0.032689
Trmt10a	108943	tRNA methyltransferase 10A	127334	367055	0.029111
Btbd2	208198	BTB (POZ) domain containing 2	127878	36767	0.031448
Nav3	260315	neuron navigator 3	130358	370441	0.032909
Trmt1	212528	tRNA methyltransferase 1	130634	370746	0.028277
Banp	53325	BTG3 associated nuclear protein	131234	371407	0.026650
Rnf111	93836	ring finger 111	135701	376236	0.018179
Klhl18	270201	kelch-like 18	140165	380905	0.016830
Csf1r	12978	colony stimulating factor 1 receptor	143236	384032	0.015913
Pak1	18479	p21 protein (Cdc42/Rac)-activated kinase 1	143639	384438	0.022389
Thrap3	230753	thyroid hormone receptor associated protein 3	146276	387062	0.020297
Ttc19	72795	tetratricopeptide repeat domain 19	149446	390155	0.019393
Myo9b	17925	myosin IXb	150148	390831	0.019305
Aup1	11993	ancient ubiquitous protein 1	155404	395795	0.017346
Pcdh7	54216	protocadherin 7	174398	412431	0.014021
Cd300lf	246746	CD300 antigen like family member F	174518	41253	0.013733
Sh2d5	230863	SH2 domain containing 5	785184	297303	0.037578
Snrnp48	67797	small nuclear ribonucleoprotein 48 (U11/U12)	911618	318843	0.047592
Mybpc2	233199	myosin binding protein C, fast-type	-14.76	-388362	0.029371
