# Supplementary material for: Loss of p53 activates thyroid hormone via type 2 deiodinase and enhances DNA damage
Source: Nat Commun. 2023 Mar 4;14:1244. doi: 10.1038/s41467-023-36755-y (PMC9985592; doi:10.1038/s41467-023-36755-y)
Supplement: Supplementary file 6 — Supplementary Data 2 [file 41467_2023_36755_MOESM6_ESM.xlsx]

## Sheet: Supplementary Data 2
Supplementary Data 2 | Primers used for Real-Time PCR, ChIP and Dio2-depletion analysis in mouse models.
OLIGO	NAME/GENE ID	SENSE	SEQUENCE	AMPLICON LENGTH
BLC-2	BCL2	Forward	GTCATGTGTGTGGAGAGCGT	139bp
		Reverse	ACAGTTCCACAAAGGCATCC
BAX	BAX	Forward	GTTTCATCCAGGATCGAGCAG	190bp
		Reverse	AAGACCTCTCGGGGGGAGTC
CyA	CypA	Forward	CGCCACTGTCGCTTTTCG	120bp
		Reverse	AACTTTGTCTGCAAACAGCTC
CYA	CYPA	Forward	AGTCCATCTATGGGGAGAAATTTG	195bp
		Reverse	GCCTCCACAATATTCATGCCTTC
Cyclin-D1	CCND1	Forward	GCTCCTGTGCTGCGAAGTGGA	236bp
		Reverse	TCATGGCCAGCGGGAAGACCT
c-Met	Met	Forward	TGACATTCTCTTCGGGGTGT	201 bp
		Reverse	GAGTTTCTCAGCAGGGTCCT
Dio2	Dio2	Forward	CTTCCTCCTAGATGCCTACAAAC	100bp
		Reverse	GGCATAATTGTTACCTGATTCAGG
DIO2	DIO2	Forward	CTCTATGACTCGGTCATTCTGC	211bp
		Reverse	TGTCACCTCCTTCTGTACTGG
DIO2_ChIP	DIO2	Forward	TCACTGCACTCCTGGCCAAAGTA	161 bp
		Reverse	TCTGCAGCTAGTGAGTCTCCCTG
Dio2-RIA	Dio2	Forward	ATTAGTCGACTCAGAAGGAGACATTCTATTTC	1650bp D2WT; 420bp D2-RIA
		Reverse	AGGACAGAATCACTTCTTTCGCAA
E-Cadherin	Cdh1	Forward	CGTCCTGCCAATCCTGATGA	120bp
		Reverse	ACCACTGCCCTCGTAATCGAAC
Krt6	Krt6	Forward	TCGTGACCCTGAAGAAGGATGTA	63bp
		Reverse	CCTTGGCTTGCAGTTCAACTT
Krt8	Krt8	Forward	ACAACAAGTTCGCCTCCTTC	276bp
		Reverse	TCTCCATCTCTGTACGCTTGT
Krt14	Krt14	Forward	GATGTGACCTCCACCAACCG	56bp
		Reverse	CCATCGTGCACATCCATGAC
Krt19	Krt19	Forward	TGAAGATCCGCGACTGGTAC	153 bp
		Reverse	CCAGGCGAGCATTGTCAATC
Mad1l1	Mad1l1	Forward	CTTACGGGGACTTGTGCATG	180bp
		Reverse	TTGCGGAACTCCTGGATCTT
MAD1L1	MAD1L1	Forward	AGGCTGAGGATATGGTGCAG	103bp
		Reverse	TCTGCTCTTTGTTTCTGGCC
MAD1L1_ChIP	MAD1L1	Forward	GGGGCTGGGCAGAGACGGGA	209bp
		Reverse	CTGGGCCCACTAGAAATGCA
MDM2	MDM2	Forward	TATAGCCTTAGTGAAGAAGG	211bp
		Reverse	AATTCTCACGAAGGGCCCAA
N-Cadherin	Cdh2	Forward	ACAGTGGAGCTCTACAAAGG	201bp
		Reverse	CTGAGATGGGGTTGATAATG
p21	CDKN1A	Forward	GCAGGCGGCCTGGCACCTCA	228bp
		Reverse	GGGCGGATTAGGGCTTCCTC
Pak1	Pak1	Forward	TGAGATCCTGGTCATGAGGG	163bp
		Reverse	AGCTGCTATCTGGCCTTCAT
PAK1	PAK1	Forward	CACCGTGTACACAGCAATGG	122bp
		Reverse	TGTTTTCCCTCATGACCAGG
PAK1_ChIP	PAK1	Forward	CTCAGCGCCGGAAGTTAGCC	339bp
		Reverse	GCGCGGCGGCGGCGGCTGCG
Pold3	Pold3	Forward	TGGCTAAGCTATACACTAGGGG	129bp
		Reverse	AAGACTGCCAGACACCAAGT
POLD3	POLD3	Forward	CCAGCATCCATGTGTACAGC	236bp
		Reverse	GGTGGTCAGCTCATTGTTGG
POLD3_ChIP	POLD3	Forward	CCCGGGTTTCATCACGCGCA	347bp
		Reverse	GCTCCCTCCCAGGTCCCGGG
Rnf111	Rnf111	Forward	TGTGGTGATAGAAGCCTCCT	175bp
		Reverse	CCGTCCTGTATGCGAACTTG
RNF111	RNF111	Forward	TTTGTTTGTTTCTGCCAGTG	107bp
		Reverse	TAACCTGGGGAGTGGAGGAA
RNF111_ChIP	RNF111	Forward	GCTCATCCTCTCTCTATCCT	275bp
		Reverse	CAGAATTGATACATTTACAG
Rnf169	Rnf169	Forward	GCCGGAGCCGCTCGCGGAGC	79bp
		Reverse	CTCCTCACTGAGTTCTCCCG
RNF169	RNF169	Forward	GCCGCGTGCCGCGCCTGCGG	66bp
		Reverse	CCAGGCTTGCTTAATTTGAT
RNF169_ChIP	RNF169	Forward	GTACGTGTATCAAAGTTTAA	244bp
		Reverse	CGGTGGGCAGTGCTATCTAC
Snail	Snail	Forward	ATGCACATCCGAAGCCACA	260bp
		Reverse	GACTCTTGGTGCTTGTGGAG
Twist	Twist1	Forward	CCAGCTCCAGAGTCTCTAGA	248bp
		Reverse	GCCAGGTACATCGACTTCCT
Vimentin	Vim	Forward	GAACCTCCAGGAGGCCGAGG	328bp
		Reverse	CATCTTAACATTGAGCAGATC
Zeb-1	Zeb1	Forward	GCAGAAAATGAGCAAAACCATGA	296bp
		Reverse	TGGGTTCTGTATGCAAAGGTG
