# Supplementary material for: Loss of p53 activates thyroid hormone via type 2 deiodinase and enhances DNA damage
Source: Nat Commun. 2023 Mar 4;14:1244. doi: 10.1038/s41467-023-36755-y (PMC9985592; doi:10.1038/s41467-023-36755-y)
Supplement: Supplementary file 7 — Supplementary Data 3 [file 41467_2023_36755_MOESM7_ESM.xlsx]

## Sheet: Supplementary Data 3
Supplementary Data 3 | List of antibodies indicating the dilution used for Western Blot (WB), Immunofluorescence (IF) and Chromatin Immuno-Precipitation (ChIP) analysis.
Antibody	WB	IF	ChIP	Catalog no. and provider
anti-8-oxo-dG	—	1 : 250	—	TREVINGEN
				cod. 4354-MC-050
anti-ATM	1 : 500	—	—	abcam
				cod. ab199726
anti-ATM phospho-S1981	1 : 500	—	—	abcam
				cod. 81292
anti-BAX	1 : 2000	—	—	Cell Signaling
				cod. 2772S
anti-BCL2	1 : 2000	—	—	Cell Signaling
				cod. 2872S
anti-CXCR4	—	1 : 300	—	abcam
				cod. ab-2074
anti-Cyclin-D1	1 : 1000	—	—	Santa Cruz Biotechnology
				cod. sc-246
anti-Cytokeratin 8 (TROMA 1)	—	1 : 300	—	Hybridoma bank
				cod. AB_531826
anti-Cytokeratin 14	—	1 : 2000	—	COVANCE
				cod. D14IF01918
anti-E-Cadherin	1 : 1000	1 : 500	—	BD Biosciences
				cod. 610181
anti-ERK1/2 (K-23)	1 : 1000	—	—	Santa Cruz Biotechnology
				cod. sc-94
anti-FLAG antibody	—	1 : 1000	2.5 μg	Sigma-Aldrich
				cod. F3165
anti-GAPDH	1 : 5000	—	—	Elabscience
				cod. E-AB-20059
anti-mouse IgG-HRP	1 : 3000	—	—	BioRad
				cod. 1706516
anti-mouse IgG (H+L) Highly Cross-Adsorbed Secondary Antibody, Alexa Fluor 594	—	1 : 300	—	Invitrogen™
				cod. A-21203
anti-mouse IgG (H+L) Cross-Adsorbed Secondary Antibody, Alexa Fluor 488	—	1 : 300	—	Invitrogen™
				cod. A-11001
anti-OGG1/2	—	—	2.5 μg	Santa Cruz Biotechnology
				cod. sc-376935
anti-p21	1 : 1000	—	—	Santa Cruz Biotechnology
				cod. sc-397
anti-p38 MAPK	1 : 1000	—	—	Cell Signaling
				cod. #9212
anti-p53	1 : 1000	—	—	Cell Signaling
				cod. 2524S
anti-phospho-p44/42 MAPK (ERK1/2) (Thr202/Tyr204)	1 : 5000	—	—	Cell Signaling
				cod. #4370
anti-phospho-p38 MAPK (Thr180/Tyr182)	1 : 1000	—	—	Cell Signaling
				cod. #9211S
anti-p53 phospho-Ser15	1 : 1000	—	—	Cell Signaling
				cod. 9284S
anti-PCNA	1 : 1000	—	—	Santa Cruz Biotechnology
				cod. sc-7907
anti-phospho-Histone H2A.X	—	1 : 100	—	Millipore
(Ser 139) clone JBW301				cod. 05-636
anti-rabbit IgG-HRP	1 : 3000	—	—	BioRad
				cod. 1706515
anti-rabbit IgG (H+L) Highly Cross-Adsorbed Secondary Antibody, Alexa Fluor 594	—	1 : 300	—	Invitrogen™
				cod. A-21207
anti-rabbit IgG (H+L) Cross-Adsorbed Secondary Antibody, Alexa Fluor 488	—	1 : 300	—	Invitrogen™
				cod. A-11070
anti-Rad51 (H-92)	—	1 : 100	—	Santa Cruz Biotechnology
				cod. sc-8349
anti-Slug	1 : 1000	—	—	Cell Signaling
				cod. 9585S
anti-Snail	1 : 1000	—	—	Cell Signaling
				cod. 3895S
anti-Thyroid hormone receptor antibody (C3)-Chip Grade	—	—	2.5 μg	abcam
				cod. ab-2743
anti-Thyroid hormone receptor beta antibody Chip Grade	—	—	2.5 μg	abcam
				cod. ab-5622
anti-Tubulin	1 : 10000	—	—	Santa Cruz Biotechnology
				cod. sc-5546
anti-Vimentin	1 : 2000	1 : 1000	—	abcam
				cod. ab-92547
anti-ZEB1	1 : 500	—	—	abcam
				cod. ab-155249
