# Supplementary material for: Loss of p53 activates thyroid hormone via type 2 deiodinase and enhances DNA damage
Source: Nat Commun. 2023 Mar 4;14:1244. doi: 10.1038/s41467-023-36755-y (PMC9985592; doi:10.1038/s41467-023-36755-y)
Supplement: Supplementary file 8 — Source Data [file 41467_2023_36755_MOESM8_ESM.xlsx]

## Sheet: FIG. 1
FIG. 1d
		EXP. 1	EXP. 2	EXP. 3		AVERAGE	STANDARD DEVIATION	p-value
D2 mRNA	CTR	1	0.95	1.06		1.00333	0.0550757	0.00419224
	p53	0.2	0.24	0.17		0.203333	0.0351188
FIG. 1e
		EXP. 1	EXP. 2	EXP. 3		AVERAGE	STANDARD DEVIATION	p-value
Dio2-LUC-WT	CTR	1	0.89	1.12		1.00333	0.115036	0.00709822
	p53	0.41	0.32	0.38		0.37	0.0458258
FIG. 1f
		EXP. 1	EXP. 2	EXP. 3		AVERAGE	STANDARD DEVIATION	p-value
TRE3-TK-LUC	CTR	1	0.89	1.09		0.993333	0.100167	0.00279962
	p53	0.3	0.28	0.36		0.313333	0.0416333
FIG. 1h
		EXP. 1	EXP. 2	EXP. 3		AVERAGE	STANDARD DEVIATION	p-value
D2 mRNA	siRNA CTR	1	1.6	0.95		1.18333	0.361709	0.0010618
	siRNA p53	13.4	12.9	13.5		13.2667	0.321455
FIG. 1i
		EXP. 1	EXP. 2	EXP. 3		AVERAGE	STANDARD DEVIATION	p-value
Dio2-LUC-WT	siRNA CTR	1	0.94	1.16		1.03333	0.113725	0.00353946
	siRNA p53	2.6	2.25	2.56		2.47	0.191572
FIG. 1j
		EXP. 1	EXP. 2	EXP. 3		AVERAGE	STANDARD DEVIATION	p-value
TRE3-TK-LUC	siRNA CTR	1	0.85	1.2		1.01667	0.175594	0.00728585
	siRNA p53	2.75	2.35	2.5		2.53333	0.202073
FIG. 1k
			EXP. 1	EXP. 2	EXP. 3		AVERAGE	STANDARD DEVIATION	p-value
Dio2 promoter % of chromatin bound	CTR	-ab	1	1.09	0.95		1.01333	0.070946	0.0543289
	CTR	+ab	0.8	0.67	0.72		0.73	0.0655744
			EXP. 1	EXP. 2	EXP. 3		AVERAGE	STANDARD DEVIATION	p-value
Dio2 promoter % of chromatin bound	p53-FLAG	-ab	1	0.89	1.55		1.14667	0.353601	0.000182565
	p53-FLAG	+ab	5.6	5.7	6.2		5.83333	0.321455
FIG. 1l
		EXP. 1	EXP. 2	EXP. 3		AVERAGE	STANDARD DEVIATION	p-value
pmD2wt	CTR	1	1.15	0.98		1.04333	0.0929157	0.0133033
	p53	0.36	0.25	0.33		0.313333	0.0568624
		EXP. 1	EXP. 2	EXP. 3		AVERAGE	STANDARD DEVIATION	p-value
pmD2_Δ1	CTR	1	0.9	1.25		1.05	0.180278	0.0129898
	p53	2.27	2.52	2.35		2.38	0.127671
		EXP. 1	EXP. 2	EXP. 3		AVERAGE	STANDARD DEVIATION	p-value
pmD2_Δ2	CTR	1	0.92	1.18		1.03333	0.133167	0.0114283
	p53	2.69	2.92	2.55		2.72	0.186815
		EXP. 1	EXP. 2	EXP. 3		AVERAGE	STANDARD DEVIATION	p-value
pmD2_Δ3	CTR	1	0.88	1.14		1.00667	0.130128	0.0113584
	p53	0.29	0.36	0.39		0.346667	0.051316
FIG. 1m
		EXP. 1	EXP. 2	EXP. 3		AVERAGE	STANDARD DEVIATION	p-value
Dio2-LUC-WT	CTR	1	0.84	0.98		0.94	0.087178	0.00748931
Dio2-LUC-mut	CTR	2.41	2.72	2.52		2.55	0.157162
		EXP. 1	EXP. 2	EXP. 3		AVERAGE	STANDARD DEVIATION	p-value
Dio2-LUC-WT	p53	0.29	0.21	0.41		0.303333	0.100664	0.00140818
Dio2-LUC-mut	p53	1.24	1.29	1.45		1.32667	0.109697

## Sheet: FIG. 2
FIG. 2b
		EXP. 1	EXP. 2	EXP. 3		AVERAGE	STANDARD DEVIATION	p-value
D2 mRNA	CTR	1	0.85	1.1		0.983333	0.125831
	p53	0.25	0.19	0.31		0.25	0.06	0.00273666
	p53 mutant R248W	1.2	1.1	1.3		1.2	0.1	0.00586515
	p53 mutant E258K	1.24	1.33	1.44		1.33667	0.100167	0.036682
	p53 mutant P278F	0.98	0.95	1.1		1.01	0.0793725	0.547089
	p53 mutant E286K	1.17	1.34	1.19		1.23333	0.0929157	0.177412
FIG. 2c
		EXP. 1	EXP. 2	EXP. 3		AVERAGE	STANDARD DEVIATION	p-value
Dio2-LUC-WT	CTR	1	0.89	1.11		1	0.11
	p53	0.34	0.22	0.37		0.31	0.0793725	0.0013276
	p53 mutant R248W	1.12	1.04	1.01		1.05667	0.0568624	0.546788
	p53 mutant E258K	1.17	1.04	1.09		1.1	0.0655744	0.238981
	p53 mutant P278F	1.1	0.98	0.99		1.02333	0.0665833	0.775821
	p53 mutant E286K	1.07	1.04	1.18		1.09667	0.0737111	0.0683858
FIG. 2d
		EXP. 1	EXP. 2	EXP. 3		AVERAGE	STANDARD DEVIATION	p-value
TRE3-TK-LUC	CTR	1	0.94	1.09		1.01	0.0754983
	p53	0.28	0.28	0.35		0.303333	0.0404145	0.00115499
	p53 mutant R248W	0.98	0.87	0.89		0.913333	0.0585947	0.213338
	p53 mutant E258K	0.91	1.02	0.97		0.966667	0.0550757	0.558497
	p53 mutant P278F	1.05	0.98	0.88		0.97	0.08544	0.684429
	p53 mutant E286K	1.03	1.14	0.98		1.05	0.0818535	0.699058
FIG. 2f
		EXP. 1	EXP. 2	EXP. 3		AVERAGE	STANDARD DEVIATION	p-value
D2 mRNA	SCC011 CTR	1	1.05	1.2		1.08333	0.104083
	SCC011 UV-C 1h	0.43	0.34	0.48		0.416667	0.070946	0.00523363
	SCC011 UV-C 2h	0.34	0.28	0.41		0.343333	0.0650641	0.00296943
	SCC011 UV-C 4h	0.19	0.21	0.28		0.226667	0.0472582	0.00146538
	SCC011 UV-C 8h	0.09	0.07	0.13		0.0966667	0.0305505	0.00219554
FIG. 2g
		EXP. 1	EXP. 2	EXP. 3		AVERAGE	STANDARD DEVIATION	p-value
D2 mRNA	SCC13 CTR	1	1.03	0.8		0.943333	0.125033
	SCC13 UV-C 1h	1.03	0.93	1.1		1.02	0.08544	0.581956
	SCC13 UV-C 2h	1.08	0.95	1.13		1.05333	0.0929157	0.453855
	SCC13 UV-C 4h	1.38	1.46	1.45		1.43	0.043589	0.0278326
	SCC13 UV-C 8h	1.73	1.62	1.69		1.68	0.0556776	0.0135599
FIG. 2h
FIG. 2i
		EXP. 1	EXP. 2	EXP. 3		AVERAGE	STANDARD DEVIATION	p-value
D2 mRNA	SCC011 CTR	1	0.98	1.06		1.01333	0.0416333
	SCC011 UV-A/B 4h	0.34	0.26	0.31		0.303333	0.0404145	0.00138573
	SCC011 UV-A/B 8h	0.1	0.06	0.13		0.0966667	0.0351188	9.25491e-05
FIG. 2j
		EXP. 1	EXP. 2	EXP. 3		AVERAGE	STANDARD DEVIATION	p-value
D2 mRNA	SCC13 CTR	1	1.07	0.94		1.00333	0.0650641
	SCC13 UV-A/B 4h	0.92	1.03	0.94		0.963333	0.0585947	0.225403
	SCC13 UV-A/B 8h	1.07	1.15	1.1		1.10667	0.0404145	0.0682747
FIG. 2k
FIG. 2l
FIG. 2n
		EXP. 1	EXP. 2	EXP. 3		AVERAGE	STANDARD DEVIATION	p-value
D2 mRNA	SCC011 CTR	1	0.85	1.4		1.08333	0.284312
	SCC011 + ETOPOSIDE	0.52	0.41	0.67		0.533333	0.130512	0.0261545
	SCC011 + KUDOS	5.63	5.39	4.68		5.23333	0.493997	0.0108472
	SCC011 + ETOPOSIDE + KUDOS	2.36	2.64	2.97		2.65667	0.305341	0.00616822
FIG. 2o
		EXP. 1	EXP. 2	EXP. 3		AVERAGE	STANDARD DEVIATION	p-value
D2 mRNA	SCC13 CTR	1	0.91	1.1		1.00333	0.0950438
	SCC13 + ETOPOSIDE	1.18	1.23	0.89		1.1	0.183576	0.604149
	SCC13 + KUDOS	0.74	0.91	0.86		0.836667	0.0873689	0.184156
	SCC13 + ETOPOSIDE + KUDOS	1.16	1.29	1.23		1.22667	0.0650641	0.105234

## Sheet: FIG. 3
FIG. 3d
		MOUSE n.1	MOUSE n.2	MOUSE n.3	MOUSE n.4	MOUSE n.5	MOUSE n.6	MOUSE n.7	MOUSE n.8	MOUSE n.9	MOUSE n.10	MOUSE n.11	MOUSE n.12		AVERAGE	STANDARD DEVIATION	p-value
Tumor number	p53KO+/-;D2WT	1	1	0	0	0	0	0	0	0	0	1	0		0.25	0.452267	p53WT;D2WT vs p53KO+/-;D2WT	6.30435e-05
	p53KO+/-;D2KO	2	5	4	9	4	4	9	12	7	6	14	5		6.75	3.59608	p53WT;D2WT vs p53KO+/-;D2KO	0.00325346
	p53KO+/-;D2KO	1	1	0	2	0	1	2	3	1	2	3	4		1.66667	1.23091	p53KO+/-;D2WT vs p53KO+/-;D2KO	0.000116919
FIG. 3e
		MOUSE n.1	MOUSE n.2	MOUSE n.3	MOUSE n.4	MOUSE n.5	MOUSE n.6	MOUSE n.7	MOUSE n.8	MOUSE n.9	MOUSE n.10	MOUSE n.11	MOUSE n.12		AVERAGE	STANDARD DEVIATION	p-value
Tumor size	p53KO+/-;D2WT	0.5	0	0	0	0	0	0	0.17	0	0	0	0.2		0.0725	0.152502		0.00250967
	p53KO+/-;D2KO	15	2.05	12.5	2.9	24.9	32.1	39.8	3.75	17.9	5.9	7.5	4.5		14.0667	12.4304		0.000369388
	p53KO+/-;D2KO	1	1.5	2.1	2.2	2.25	1.2	2.9	3.8	4.5	3.5	7.2	1.1		2.77083	1.79069	p53KO+/-;D2WT vs p53KO+/-;D2KO	0.0108764
FIG. 3f
		MOUSE n.1	MOUSE n.2	MOUSE n.3	MOUSE n.4	MOUSE n.5	MOUSE n.6	MOUSE n.7	MOUSE n.8	MOUSE n.9	MOUSE n.10	MOUSE n.11	MOUSE n.12		AVERAGE	STANDARD DEVIATION	p-value
D2 mRNA	p53WT;D2WT	1	1.3	0.79	1.45	0.84	1.14	1.09	0.81	1.06	1.39	1.01	0.8		1.05667	0.23027	p53WT;D2WT vs p53KO+/-;D2WT	2.52772e-14
	p53KO+/-;D2WT	29.7	27.2	28.3	27.4	27.9	28.1	27.3	29.5	26.9	26.4	32.4	30.7		28.4833	1.7673	p53WT;D2WT vs p53KO+/-;D2KO	1.07486e-07
	p53KO+/-;D2KO	0.21	0.32	0.2	0.37	0.41	0.25	0.34	0.23	0.19	0.36	0.19	0.37		0.286667	0.082609	p53KO+/-;D2WT vs p53KO+/-;D2KO	1.01925e-14
FIG. 3g
		MOUSE n.1	MOUSE n.2	MOUSE n.3	MOUSE n.4	MOUSE n.5	MOUSE n.6	MOUSE n.7	MOUSE n.8	MOUSE n.9	MOUSE n.10	MOUSE n.11	MOUSE n.12		AVERAGE	STANDARD DEVIATION	p-value
E-Cadherin mRNA	p53WT;D2WT	1	1.1	0.85	0.95	1.3	0.81	1.14	1.19	0.76	0.65	0.74	1.45		0.995	0.246189	p53WT;D2WT vs p53KO+/-;D2WT	0.00211435
	p53KO+/-;D2WT	0.63	0.82	0.61	0.34	0.78	0.91	0.55	0.34	0.77	0.6	0.52	1.2		0.6725	0.242679	p53WT;D2WT vs p53KO+/-;D2KO	0.386675
	p53KO+/-;D2KO	0.96	0.97	0.84	1.02	0.85	1.19	0.74	0.89	1.12	1.03	0.54	0.65		0.9	0.189785	p53KO+/-;D2WT vs p53KO+/-;D2KO	0.0274149
		MOUSE n.1	MOUSE n.2	MOUSE n.3	MOUSE n.4	MOUSE n.5	MOUSE n.6	MOUSE n.7	MOUSE n.8	MOUSE n.9	MOUSE n.10	MOUSE n.11	MOUSE n.12		AVERAGE	STANDARD DEVIATION	p-value
Krt6 mRNA	p53WT;D2WT	1	1.16	0.98	1.23	1.34	1.39	1.06	0.75	1.52	0.88	0.93	0.67		1.07583	0.259771	p53WT;D2WT vs p53KO+/-;D2WT	0.0160528
	p53KO+/-;D2WT	0.62	0.61	0.75	0.48	0.64	1.17	0.69	0.48	0.23	0.99	0.79	1.12		0.714167	0.273943	p53WT;D2WT vs p53KO+/-;D2KO	0.0502262
	p53KO+/-;D2KO	1.13	1.35	1.32	1.59	1.51	1.46	0.95	1.55	1.33	0.78	0.94	1.45		1.28	0.267853	p53KO+/-;D2WT vs p53KO+/-;D2KO	0.000714876
		MOUSE n.1	MOUSE n.2	MOUSE n.3	MOUSE n.4	MOUSE n.5	MOUSE n.6	MOUSE n.7	MOUSE n.8	MOUSE n.9	MOUSE n.10	MOUSE n.11	MOUSE n.12		AVERAGE	STANDARD DEVIATION	p-value
Krt8 mRNA	p53WT;D2WT	1	1.23	0.8	1.34	0.88	0.75	1.24	1.05	1.11	1.37	0.48	0.85		1.00833	0.267406	p53WT;D2WT vs p53KO+/-;D2WT	6.72141e-09
	p53KO+/-;D2WT	2.57	2.33	2.21	2.35	2.73	1.91	3.07	2.33	2.51	3.04	2.49	2.67		2.5175	0.331967	p53WT;D2WT vs p53KO+/-;D2KO	0.582183
	p53KO+/-;D2KO	0.67	0.78	1.41	0.67	1.23	1.3	1.09	0.54	1.48	1.26	1.19	1.47		1.09083	0.33749	p53KO+/-;D2WT vs p53KO+/-;D2KO	2.43831e-07
		MOUSE n.1	MOUSE n.2	MOUSE n.3	MOUSE n.4	MOUSE n.5	MOUSE n.6	MOUSE n.7	MOUSE n.8	MOUSE n.9	MOUSE n.10	MOUSE n.11	MOUSE n.12		AVERAGE	STANDARD DEVIATION	p-value
Krt14 mRNA	p53WT;D2WT	1	1.13	0.81	1.25	1.52	0.89	1.12	0.93	0.81	1.16	1.23	0.88		1.06083	0.213604	p53WT;D2WT vs p53KO+/-;D2WT	8.86193e-05
	p53KO+/-;D2WT	0.61	0.73	0.64	0.71	0.45	0.37	0.74	0.45	0.55	0.84	0.23	0.6		0.576667	0.175465	p53WT;D2WT vs p53KO+/-;D2KO	0.449678
	p53KO+/-;D2KO	1.07	1.08	1.34	1.62	1.23	0.89	1.1	0.87	1.22	1.11	1.02	0.86		1.1175	0.21701	p53KO+/-;D2WT vs p53KO+/-;D2KO	3.85929e-06
FIG. 3h
		MOUSE n.1	MOUSE n.2	MOUSE n.3	MOUSE n.4	MOUSE n.5	MOUSE n.6	MOUSE n.7	MOUSE n.8	MOUSE n.9	MOUSE n.10	MOUSE n.11	MOUSE n.12		AVERAGE	STANDARD DEVIATION	p-value
N-Cadherin mRNA	p53WT;D2WT	1	1.15	0.86	1.23	0.84	1.18	1.04	1.23	0.93	1.15	1.18	0.76		1.04583	0.16506	p53WT;D2WT vs p53KO+/-;D2WT	9.87892e-16
	p53KO+/-;D2WT	48.6	51.2	49.4	53.4	49.1	45.2	50.2	51.6	50.5	49.5	45.3	46.4		49.2	2.51613	p53WT;D2WT vs p53KO+/-;D2KO	1.33365e-07
	p53KO+/-;D2KO	1.54	1.69	1.39	1.59	1.45	1.38	1.57	1.64	1.43	1.53	1.52	1.47		1.51667	0.0967972	p53KO+/-;D2WT vs p53KO+/-;D2KO	1.00179e-15
		MOUSE n.1	MOUSE n.2	MOUSE n.3	MOUSE n.4	MOUSE n.5	MOUSE n.6	MOUSE n.7	MOUSE n.8	MOUSE n.9	MOUSE n.10	MOUSE n.11	MOUSE n.12		AVERAGE	STANDARD DEVIATION	p-value
Vimentin mRNA	p53WT;D2WT	1	1.29	0.86	0.84	1.27	1.13	1.06	1.26	1.43	0.87	0.66	0.89		1.04667	0.232314	p53WT;D2WT vs p53KO+/-;D2WT	2.65444e-19
	p53KO+/-;D2WT	29.2	29.5	28.7	30.1	29.5	29.1	30.9	29.7	29.3	30.5	29.7	29.9		29.675	0.612187	p53WT;D2WT vs p53KO+/-;D2KO	1.00906e-07
	p53KO+/-;D2KO	3.57	4.34	3.02	4.52	2.94	4.55	3.2	2.98	3.75	3.44	2.54	4.6		3.62083	0.724901	p53KO+/-;D2WT vs p53KO+/-;D2KO	2.37532e-17
		MOUSE n.1	MOUSE n.2	MOUSE n.3	MOUSE n.4	MOUSE n.5	MOUSE n.6	MOUSE n.7	MOUSE n.8	MOUSE n.9	MOUSE n.10	MOUSE n.11	MOUSE n.12		AVERAGE	STANDARD DEVIATION	p-value
Zeb-1 mRNA	p53WT;D2WT	1	1.36	0.75	1.1	0.67	0.78	1.21	1.34	1.45	0.56	1.4	0.87		1.04083	0.31219	p53WT;D2WT vs p53KO+/-;D2WT	4.32405e-12
	p53KO+/-;D2WT	11.3	10.77	8.98	10.79	11.4	12.87	10.04	10.23	10.45	11.6	10.93	10.78		10.845	0.947067	p53WT;D2WT vs p53KO+/-;D2KO	0.000777742
	p53KO+/-;D2KO	1.86	1.29	1.47	2.25	1.23	1.03	1.17	1.78	1.84	1.5	1.63	1.45		1.54167	0.348029	p53KO+/-;D2WT vs p53KO+/-;D2KO	7.80132e-12
		MOUSE n.1	MOUSE n.2	MOUSE n.3	MOUSE n.4	MOUSE n.5	MOUSE n.6	MOUSE n.7	MOUSE n.8	MOUSE n.9	MOUSE n.10	MOUSE n.11	MOUSE n.12		AVERAGE	STANDARD DEVIATION	p-value
Snail mRNA	p53WT;D2WT	1	1.31	0.86	1.03	0.73	0.79	1.22	1.07	0.64	0.75	0.89	1.45		0.978333	0.250085	p53WT;D2WT vs p53KO+/-;D2WT	2.83745e-14
	p53KO+/-;D2WT	13.78	15.75	14.75	15.64	13.82	13.67	14.64	13.75	16.5	14.11	13.89	14.5		14.5667	0.936496	p53WT;D2WT vs p53KO+/-;D2KO	6.81583e-06
	p53KO+/-;D2KO	2.06	3.14	2.43	2.54	2.98	1.67	1.43	2.46	2.77	3.05	3.38	2.55		2.53833	0.58854	p53KO+/-;D2WT vs p53KO+/-;D2KO	2.00894e-13
		MOUSE n.1	MOUSE n.2	MOUSE n.3	MOUSE n.4	MOUSE n.5	MOUSE n.6	MOUSE n.7	MOUSE n.8	MOUSE n.9	MOUSE n.10	MOUSE n.11	MOUSE n.12		AVERAGE	STANDARD DEVIATION	p-value
Twist mRNA	p53WT;D2WT	1	1.24	0.89	1.17	1.23	0.67	0.78	1.29	0.65	0.78	1.2	1.17		1.00583	0.239752	p53WT;D2WT vs p53KO+/-;D2WT	5.75225e-08
	p53KO+/-;D2WT	2.37	3.25	3.12	3.54	2.16	2.58	3.05	2.65	3.15	2.98	3.82	2.76		2.9525	0.476562	p53WT;D2WT vs p53KO+/-;D2KO	0.0269152
	p53KO+/-;D2KO	0.69	0.84	0.79	0.57	0.83	1.36	0.78	0.56	0.43	0.37	0.78	0.89		0.740833	0.257168	p53KO+/-;D2WT vs p53KO+/-;D2KO	5.73708e-08
FIG. 3i
		MOUSE n.1	MOUSE n.2	MOUSE n.3	MOUSE n.4	MOUSE n.5	MOUSE n.6	MOUSE n.7	MOUSE n.8	MOUSE n.9	MOUSE n.10	MOUSE n.11	MOUSE n.12		AVERAGE	STANDARD DEVIATION	p-value
E-Cadherin/N-Cadherin mRNA ratio	p53WT;D2WT	1	0.956522	0.988372	0.772358	1.54762	0.686441	1.09615	0.96748	0.817204	0.565217	0.627119	1.90789		0.994365	0.387033	p53WT;D2WT vs p53KO+/-;D2WT	2.48249e-06
	p53KO+/-;D2WT	0.012963	0.0160156	0.0123482	0.00636704	0.0158859	0.0201327	0.0109562	0.00658915	0.0152475	0.0121212	0.011479	0.0258621		0.0138306	0.00542123	p53WT;D2WT vs p53KO+/-;D2KO	0.0120171
	p53KO+/-;D2KO	0.623377	0.573964	0.604317	0.641509	0.586207	0.862319	0.471338	0.542683	0.783217	0.673203	0.355263	0.442177		0.596631	0.139936	p53KO+/-;D2WT vs p53KO+/-;D2KO	1.66087e-08
FIG. 3j

## Sheet: FIG. 4
FIG. 4b
		MOUSE n. 1	MOUSE n. 2	MOUSE n. 3	MOUSE n. 4	MOUSE n. 5	MOUSE n. 6	MOUSE n. 7	MOUSE n. 8	MOUSE n. 9	MOUSE n. 10	MOUSE n. 11	MOUSE n. 12		AVERAGE	STANDARD DEVIATION	p-value
Krt8 mRNA	p53KO+/-;D2WT	1	0.91	2.038	2.914	0.89	0.92	1.5	1.8	1.55	1.9	2.4	1.71		1.62767	0.640061	2.25692e-05
	p53KO+/-;D2KO	0.00069	0.233	0.185	0.216	0.602	0.219	0.18	0.23	0.5	0.13	0.29	0.23		0.251307	0.158651
FIG. 4c
		MOUSE n. 1	MOUSE n. 2	MOUSE n. 3	MOUSE n. 4	MOUSE n. 5	MOUSE n. 6	MOUSE n. 7	MOUSE n. 8	MOUSE n. 9	MOUSE n. 10	MOUSE n. 11	MOUSE n. 12		AVERAGE	STANDARD DEVIATION	p-value
Krt19 mRNA	p53KO+/-;D2WT	1	1.9	1.63	3.02	6e-06	5.002	4.113	4.7001	1.8e-05	2.903	5.827	6.003		3.00818	2.13718	0.014686
	p53KO+/-;D2KO	2.62	0.004	0.0063	0.03	2.648	0.15	1.366	0.37	0.491	0.54	0.6	0.19		0.751275	0.956244
FIG. 4d
		MOUSE n. 1	MOUSE n. 2	MOUSE n. 3	MOUSE n. 4	MOUSE n. 5	MOUSE n. 6	MOUSE n. 7	MOUSE n. 8	MOUSE n. 9	MOUSE n. 10	MOUSE n. 11	MOUSE n. 12		AVERAGE	STANDARD DEVIATION	p-value
c-Met mRNA	p53KO+/-;D2WT	1	3.48	7.27	3.56	1.132	7.82	7.96	9.123	11.98	1.74	1.63	1.29		4.83208	3.79404	0.00144928
	p53KO+/-;D2KO	0.04	0.03	0.0466	0.15	0.068	0.221	0.132	0.34	0.072	0.125	0.371	0.57		0.180467	0.16684
FIG. 4f
		MOUSE n. 1	MOUSE n. 2	MOUSE n. 3	MOUSE n. 4	MOUSE n. 5	MOUSE n. 6	MOUSE n. 7	MOUSE n. 8	MOUSE n. 9	MOUSE n. 10	MOUSE n. 11	MOUSE n. 12		AVERAGE	STANDARD DEVIATION	p-value
Ellipsoid Volume (mm3)	p53KO+/-;D2WT	10.1	11.2	19.9	18.7	18.9	18.5	18.6	22.1	24.3	40.1	45	24.6		22.6667	10.3146	3.15197e-05
	p53KO+/-;D2KO	1.06	2.32	2.54	5.8	5.32	5.52	8.12	10.13	9.87	9.67	10.23	9.97		6.7125	3.414
		MOUSE n. 1	MOUSE n. 2	MOUSE n. 3	MOUSE n. 4	MOUSE n. 5	MOUSE n. 6	MOUSE n. 7	MOUSE n. 8	MOUSE n. 9	MOUSE n. 10	MOUSE n. 11	MOUSE n. 12		AVERAGE	STANDARD DEVIATION	p-value
Height long/transv axis (mm)	p53KO+/-;D2WT	5.35	5.02	3.97	4.1	4.03	4.13	3.86	3.8	3.63	2.96	4.15	3.38		4.03167	0.644174	2.03851e-07
	p53KO+/-;D2KO	2.75	2.84	2.65	2.58	1.95	2.11	1.89	1.74	2.78	1.82	1.36	1.27		2.145	0.560219
FIG. 4h
		EXP.1	EXP.2	EXP.3		AVERAGE	STANDARD DEVIATION	p-value
Integrated Density Krt8	p53KO+/-;D2WT	2202263	2317548	2260192		2260001	57642.7	0.000362352
	p53KO+/-;D2KO	218147	220650	281123		239973	35658.6
		EXP.1	EXP.2	EXP.3		AVERAGE	STANDARD DEVIATION	p-value
Integrated Density CXCR4	p53KO+/-;D2WT	510672	550678	562074		541141	26995.4	0.000796446
	p53KO+/-;D2KO	73087	78309	81929		77775	4445.12

## Sheet: FIG. 5
FIG. 5b
Gene Name	Fold Change	Log Fold Change	p-Value	p-Adj	Average Log2 Expression	TOPO_WT1	TOPO_WT2	TOPO_WT3	TOPO_D2KO1	TOPO_D2KO2	TOPO_D2KO3
Mfsd11	-993824	-331299	0.039166	0.986324	31932	265048	380248	516003	0.0	153256	0.0
1110004F10Rik	-960084	-326316	0.048955	0.986324	34642	217606	0.970462	592073	0.0	166148	0.0
Pth1r	-939172	-323139	0.035444	0.986324	34391	539427	275634	399046	0.0	139098	145802
Anxa2	-927785	-321379	0.048902	0.986324	50647	450472	154544	740774	0.0	323009	0.0
AI661453	-569045	-583047	0.000306	0.986324	44672	552865	528166	566245	0.0	0.0	0.0
Fabp4	-396638	-530975	0.001185	0.986324	38463	402234	540112	494435	0.0	0.0	0.0
Bcl11a	-295767	-488639	0.003992	0.986324	36682	19755	227437	613972	0.0	0.0	0.0
Elac2	-285873	-48373	0.004140	0.986324	3525	250899	253539	592073	0.0	0.0	0.0
Pgam2	-285787	-483687	0.005836	0.986324	42509	345562	0.0	671784	0.0	0.0	0.0
Igfbp2	-242335	-459893	0.008724	0.986324	37647	417067	0.0	603437	0.0	0.0	0.0
Padi3	-236645	-456465	0.009187	0.986324	3679	0.0	419144	592073	0.0	0.0	0.0
Tnnc2	-232024	-45362	0.009809	0.986324	36902	379739	0.0	603437	0.0	0.0	0.0
Crip2	-219182	-445406	0.009596	0.986324	3706	3857	0.0	603437	0.0	0.345313	0.0
Hr	-217489	-444287	0.008858	0.986324	30107	265048	212371	534763	0.0	0.0	0.0
Eln	-206716	-436958	0.011107	0.986324	30468	337635	0.565338	534763	0.0	0.0	0.0
Taok3	-199743	-432007	0.014506	0.986324	34342	265048	0.0	592073	0.0	0.0	0.0
Hist1h2bc	-198868	-431374	0.014898	0.986324	34913	19755	0.0	603437	0.0	0.0	0.0
Gm17634	-197952	-430708	0.014321	0.986324	32598	0.0	422883	534763	0.0	0.0	0.0
Crip1	-186129	-421823	0.019814	0.986324	43706	0.0	0.0	696719	0.0	0.0	0.0
Pigr	-176129	-413856	0.021871	0.986324	36677	627144	0.0	0.0	0.0	0.0	0.0
Ift22	-169449	-408278	0.022050	0.986324	32169	111972	0.0	579736	0.0	0.0	0.0
Wdr46	-169407	-408242	0.021595	0.986324	31168	0.0	176497	566245	0.0	0.0	0.0
Smarcd2	-165857	-405187	0.025639	0.986324	38143	0.0	0.0	641621	0.0	0.0	0.0
Trappc5	-165623	-404983	0.011416	0.986324	41669	19755	461512	63298	0.0	153256	0.0
Plekha7	-159992	-399993	0.024577	0.986324	29884	19755	0.0	551361	0.0	0.0	0.0
Hgh1	-155585	-395963	0.020442	0.986324	22525	379739	275634	345018	0.0	0.0	0.0
Mrps23	-155498	-395882	0.029354	0.986324	36337	0.0	0.0	623789	0.0	0.0	0.0
Ripk2	-155498	-395882	0.029354	0.986324	36337	0.0	0.0	623789	0.0	0.0	0.0
Krt15	-153103	-393643	0.027376	0.986324	29425	0.0	128641	551361	0.0	0.0	0.0
Mrpl12	-150818	-391474	0.022574	0.986324	35636	0.0	353034	592073	0.0	0.85701	0.0
Krt34	-149712	-390412	0.028987	0.986324	29341	111972	0.0	551361	0.0	0.0	0.0
Tmem109	-148851	-38958	0.028842	0.986324	28296	19755	0.0	534763	0.0	0.0	0.0
Polr2e	-148011	-388763	0.028809	0.986324	27591	277932	0.0	516003	0.0	0.0	0.0
Eif1ax	-145044	-385842	0.030076	0.986324	27207	0.0	253539	516003	0.0	0.0	0.0
Pim3	-145024	-385822	0.030647	0.986324	27949	0.0	154544	534763	0.0	0.0	0.0
Ypel5	-144112	-384912	0.029322	0.986324	24334	235211	487304	0.0	0.0	0.0	0.0
Klk5	-143119	-383914	0.031023	0.986324	27031	0.0	241078	516003	0.0	0.0	0.0
Fam83h	-143009	-383803	0.029515	0.986324	23876	289759	469745	0.0	0.0	0.0	0.0
Tnnt3	-139253	-379964	0.026750	0.986324	36965	0.0	303492	613972	0.0	105777	0.0
D2hgdh	-138575	-379259	0.032999	0.986324	26051	0.0	29479	494435	0.0	0.0	0.0
Prdm9	-138413	-379091	0.034308	0.986324	27612	0.0	0.970462	534763	0.0	0.0	0.0
Scube2	-137386	-378016	0.037805	0.986324	33118	0.0	0.0	592073	0.0	0.0	0.0
Mien1	-136983	-377592	0.029597	0.986324	22775	174248	154544	469066	0.0	0.0	0.0
Casp1	-133218	-373572	0.037646	0.986324	27479	0.665872	0.0	534763	0.0	0.0	0.0
Mcf2l	-130696	-370814	0.041764	0.986324	31862	0.0	0.0	579736	0.0	0.0	0.0
Plp1	-126893	-366554	0.030819	0.986324	50151	500387	0.0	732081	0.0	233811	0.0
Clptm1l	-125611	-365089	0.039062	0.986324	21223	367022	394411	0.0	0.0	0.0	0.0
Ric8	-125175	-364588	0.041367	0.986324	24659	0.0	212371	494435	0.0	0.0	0.0
Cox6a2	-123593	-362753	0.046610	0.986324	30487	0.0	0.0	566245	0.0	0.0	0.0
Eri1	-123593	-362753	0.046610	0.986324	30487	0.0	0.0	566245	0.0	0.0	0.0
Tcap	-123593	-362753	0.046610	0.986324	30487	0.0	0.0	566245	0.0	0.0	0.0
Tpt1	-121759	-360596	0.042297	0.986324	21044	250899	446652	0.0	0.0	0.0	0.0
R3hdm4	-121512	-360303	0.023334	0.986324	38268	489432	241078	566245	0.0	177982	0.0
Ace2	-118894	-357161	0.044130	0.986324	20343	41229	319463	0.0	0.0	0.0	0.0
Lum	-118763	-357001	0.022932	0.986324	38982	345562	154544	623789	0.0	123397	145802
Rpl35a	-117175	-355059	0.045431	0.986324	19994	353076	385125	0.0	0.0	0.0	0.0
Rpia	-114801	-352106	0.043991	0.986324	17896	174248	385125	257649	0.0	0.0	0.0
Cpa3	-113955	-351039	0.039745	0.986324	44299	0.0	303492	690877	0.0	199084	0.0
Tgfa	-113621	-350616	0.044556	0.986324	31127	0.0	128641	566245	0.0	0.85701	0.0
Rpl21	-109496	-345281	0.020733	0.986324	46216	520078	625395	494435	286243	0.62373	0.0
Lamtor1	-100283	-332601	0.035111	0.986324	34285	217606	227437	579736	162798	0.62373	0.0
Mfsd1	-19006	-424838	0.016142	0.986324	32695	320342	0.0	566245	0.0	0.0	0.0
Mybpc2	-14.76	-388362	0.029371	0.986324	28114	0.0	176497	534763	0.0	0.0	0.0
Prdx1	-13229	-372563	0.035479	0.986324	22759	471263	227437	0.0	0.0	0.0	0.0
Galnt1	-10725	-342291	0.044694	0.986324	24938	0.665872	195546	494435	0.0	0.62373	0.0
Zfp106	10198	335022	0.034812	0.986324	31654	0.0	128641	0.0	458489	403688	390482
Adck5	10658	341387	0.045192	0.986324	21484	0.0	0.0	0.0	204831	380534	352153
Rab8b	10727	342317	0.046707	0.986324	23458	0.0	0.0	0.0	263854	0.85701	467029
Mad1l1	10912	344784	0.043310	0.986324	22562	0.0	0.0	0.0	23734	21749	445731
Blvrb	12023	358772	0.023259	0.986324	36346	146445	0.0	0.0	438285	377716	536416
Ano6	14718	387951	0.014911	0.986324	30847	0.0	0.565338	0.0	3227	446554	445731
Plin2	89697	316506	0.047730	0.986324	32279	0.0	154544	0.0	47054	290501	456773
Pold3	102494	335747	0.049209	0.986324	20924	0.0	0.0	0.0	3227	208581	390482
Adamtsl5	104206	338136	0.047503	0.986324	21107	0.0	0.0	0.0	204831	35294	372587
Fkbp9	111041	347302	0.048544	0.986324	28647	0.0	0.0	0.0	0.0	21749	536416
Aldh2	111176	347477	0.047968	0.986324	28201	0.0	0.0	0.0	0.0	273962	523624
Mtss1	111332	347679	0.040709	0.986324	22418	0.0	0.0	0.0	337971	208581	4064
Dazap2	113354	350276	0.041099	0.986324	24366	0.0	0.0	0.0	162798	177982	485584
Lbh	113517	350484	0.044975	0.986324	27345	0.0	0.0	0.0	351778	492963	0.0
Rasa4	113702	350718	0.038369	0.986324	22301	0.0	0.0	0.0	263854	374842	352153
Arih2	114826	352138	0.038576	0.986324	23378	0.0	0.0	0.0	445339	177982	299806
CT025619.1	115222	352634	0.044140	0.986324	2.83	0.0	0.0	0.0	0.0	505228	352153
Sbf1	116636	354394	0.036881	0.986324	31214	0.0	0.565338	0.0	0.0	441156	502022
Il1rl1	116693	354464	0.027748	0.986324	56597	0.0	340527	0.0	286243	790398	564168
Gm5149	116783	354576	0.043829	0.986324	29837	0.0	0.0	0.0	458489	0.0	467029
Lamb3	119058	357359	0.042144	0.986324	30363	0.0	0.0	0.0	42305	0.0	502022
Lars2	119273	35762	0.028524	0.986324	27929	0.0	0.565338	0.0	30562	496753	21682
D8Ertd738e	119694	358128	0.026402	0.986324	27409	0.0	0.565338	0.0	445339	290501	372587
Calu	119802	358258	0.036592	0.986324	25746	0.0	0.0	0.0	263854	0.85701	494037
Asap1	120534	359137	0.039822	0.986324	29233	0.0	0.0	0.0	0.0	391286	502022
Parp14	121553	360351	0.038468	0.986324	28531	0.0	0.0	0.0	445339	455124	0.0
Abca5	123117	362196	0.032449	0.986324	24537	0.0	0.0	0.0	414783	166148	390482
Rnf169	123197	36229	0.031451	0.986324	23765	0.0	0.0	0.0	364379	273962	390482
Tjp1	126436	366033	0.032689	0.986324	26964	0.0	0.0	0.0	501623	0.62373	299806
Trmt10a	127334	367055	0.029111	0.986324	24355	0.0	0.0	0.0	263854	383298	390482
Btbd2	127878	36767	0.031448	0.986324	26987	0.0	0.0	0.0	351778	0.62373	485584
Nav3	130358	370441	0.032909	0.986324	30023	0.0	0.0	0.0	47054	458414	0.0
Trmt1	130634	370746	0.028277	0.986324	25706	0.0	0.0	0.0	162798	393853	433774
Banp	131234	371407	0.026650	0.986324	24609	0.0	0.0	0.0	375967	346019	352153
Rnf111	135701	376236	0.018179	0.986324	30273	0.665872	0.0	0.0	386693	349521	467029
Klhl18	140165	380905	0.016830	0.986324	36202	111972	0.0	0.0	396676	305338	569131
Csf1r	143236	384032	0.015913	0.986324	30342	0.0	0.565338	0.0	406013	349521	456773
Pak1	143639	384438	0.022389	0.986324	27723	0.0	0.0	0.0	396676	153256	467029
Thrap3	146276	387062	0.020297	0.986324	26662	0.0	0.0	0.0	406013	403688	299806
Ttc19	149446	390155	0.019393	0.986324	27512	0.0	0.0	0.0	375967	26178	456773
Myo9b	150148	390831	0.019305	0.986324	27623	0.0	0.0	0.0	23734	419435	433774
Aup1	155404	395795	0.017346	0.986324	2789	0.0	0.0	0.0	286243	435549	4064
Pcdh7	174398	412431	0.014021	0.986324	39209	0.0	0.565338	0.0	61075	455124	0.0
Cd300lf	174518	41253	0.013733	0.986324	3178	0.0	0.0	0.0	545488	188919	328341
Sh2d5	785184	297303	0.037578	0.986324	48236	31085	227437	0.0	561731	611724	54241
Snrnp48	911618	318843	0.047592	0.986324	38259	0.0	212371	0.0	523224	541433	21682
FIG. 5d
		EXP. 1	EXP. 2	EXP. 3		AVERAGE	STANDARD DEVIATION	p-value
MAD1L1 mRNA	SCC011 D2WT	1	0.97	1.35		1.10667	0.211266	0.00519041
	SCC011 D2KO	3.85	3.29	3.65		3.59667	0.283784
		EXP. 1	EXP. 2	EXP. 3		AVERAGE	STANDARD DEVIATION	p-value
PAK1 mRNA	SCC011 D2WT	1	1.21	1.35		1.18667	0.176163	0.000219808
	SCC011 D2KO	3.78	3.98	4.25		4.00333	0.235867
		EXP. 1	EXP. 2	EXP. 3		AVERAGE	STANDARD DEVIATION	p-value
POLD3 mRNA	SCC011 D2WT	1	1.04	1.45		1.16333	0.249065	0.00474392
	SCC011 D2KO	2.45	2.69	2.75		2.63	0.158745
		EXP. 1	EXP. 2	EXP. 3		AVERAGE	STANDARD DEVIATION	p-value
RNF111 mRNA	SCC011 D2WT	1	0.89	1.29		1.06	0.20664	0.000355546
	SCC011 D2KO	5.11	4.74	5.28		5.04333	0.276104
		EXP. 1	EXP. 2	EXP. 3		AVERAGE	STANDARD DEVIATION	p-value
RNF169 mRNA	SCC011 D2WT	1	0.75	1.15		0.966667	0.202073	0.0146371
	SCC011 D2KO	3.46	3.54	2.96		3.32	0.314325
FIG. 5e
		EXP. 1	EXP. 2	EXP. 3		AVERAGE	STANDARD DEVIATION	p-value
MAD1L1 promoter % of chromatin bound	-TH -ab	1	1.23	0.87		1.03333	0.1823	0.0449728
	-TH +ab	2.13	1.85	2.28		2.08667	0.218251
		EXP. 1	EXP. 2	EXP. 3		AVERAGE	STANDARD DEVIATION	p-value
MAD1L1 promoter % of chromatin bound	+TH -ab	1	1.43	0.94		1.12333	0.26727	8.15366e-05
	+TH +ab	38.1	37.9	36.9		37.6333	0.64291
		EXP. 1	EXP. 2	EXP. 3		AVERAGE	STANDARD DEVIATION	p-value
POLD3 promoter % of chromatin bound	-TH -ab	1	0.81	0.99		0.933333	0.106927	0.00124202
	-TH +ab	13.3	11.7	12.5		12.5	0.8
		EXP. 1	EXP. 2	EXP. 3		AVERAGE	STANDARD DEVIATION	p-value
POLD3 promoter % of chromatin bound	+TH -ab	1	0.79	1.34		1.04333	0.277549	7.49336e-05
	+TH +ab	65.3	64.9	63.9		64.7	0.72111
FIG. 5f
		EXP. 1	EXP. 2	EXP. 3		AVERAGE	STANDARD DEVIATION	p-value
MAD1L1 mRNA	SCC011	1	1.06	1.18		1.08	0.0916515	0.00342381
	SCC13	0.38	0.46	0.67		0.503333	0.149778
		EXP. 1	EXP. 2	EXP. 3		AVERAGE	STANDARD DEVIATION	p-value
PAK1 mRNA	SCC011	1	1.06	1.17		1.07667	0.0862168	0.050101
	SCC13	0.78	0.57	0.65		0.666667	0.105987
		EXP. 1	EXP. 2	EXP. 3		AVERAGE	STANDARD DEVIATION	p-value
POLD3 mRNA	SCC011	1	1.02	1.22		1.08	0.121655	0.0132641
	SCC13	0.25	0.38	0.27		0.3	0.07
		EXP. 1	EXP. 2	EXP. 3		AVERAGE	STANDARD DEVIATION	p-value
RNF111 mRNA	SCC011	1	0.86	0.95		0.936667	0.070946	0.00676682
	SCC13	0.17	0.23	0.26		0.22	0.0458258
		EXP. 1	EXP. 2	EXP. 3		AVERAGE	STANDARD DEVIATION	p-value
RNF169 mRNA	SCC011	1	0.91	1.09		1	0.09	0.0205778
	SCC13	0.62	0.59	0.57		0.593333	0.0251661
FIG. 5g
		EXP. 1	EXP. 2	EXP. 3	EXP. 4	EXP. 5	EXP. 6	EXP. 7		AVERAGE	STANDARD DEVIATION	p-value
Mad1l1 Log2 Gene Expression	p53WT;D2WT	0.11	0.455	0.44	0.26	0.35	1.015	0.37		0.335	0.195	p53WT;D2WT vs p53KO+/-;D2WT	0.0511604
	p53KO+/-;D2WT	-0.185	-0.37	0.285	0.56	0.135	0.285	-0.2		-0.09	0.337676	p53WT;D2WT vs p53KO+/-;D2KO	2.67899e-05
	p53KO+/-;D2KO	1.51	1.645	2.645	2.385	2.245	2.445	1.935		1.93333	0.620007	p53KO+/-;D2WT vs p53KO+/-;D2KO	3.18328e-07
		EXP. 1	EXP. 2	EXP. 3	EXP. 4	EXP. 5	EXP. 6	EXP. 7		AVERAGE	STANDARD DEVIATION	p-value
Pak1 Log2 Gene Expression	p53WT;D2WT	0.17	0.035	0.255	1.44	1.655	0.765	0.37		0.153333	0.110943	p53WT;D2WT vs p53KO+/-;D2WT	0.00932111
	p53KO+/-;D2WT	-0.42	-0.375	-0.2	-0.64	-0.355	-0.385	-0.205		-0.331667	0.116225	p53WT;D2WT vs p53KO+/-;D2KO	0.00130757
	p53KO+/-;D2KO	2.53	1.21	3.34	3.83	2.29	2.005	2.28		2.36	1.07513	p53KO+/-;D2WT vs p53KO+/-;D2KO	0.000173875
		EXP. 1	EXP. 2	EXP. 3	EXP. 4	EXP. 5	EXP. 6	EXP. 7		AVERAGE	STANDARD DEVIATION	p-value
Pold3 Log2 Gene Expression	p53WT;D2WT	0.23	0.035	0.255	1.44	1.655	0.765	0.37		0.173333	0.120451	p53WT;D2WT vs p53KO+/-;D2WT	0.00714808
	p53KO+/-;D2WT	-0.42	-0.375	-0.2	-0.64	-0.355	-0.345	-0.385		-0.331667	0.116225	p53WT;D2WT vs p53KO+/-;D2KO	0.00113031
	p53KO+/-;D2KO	2.53	1.21	3.34	3.83	2.29	2.28	2.005		2.36	1.07513	p53KO+/-;D2WT vs p53KO+/-;D2KO	0.000159151
		EXP. 1	EXP. 2	EXP. 3	EXP. 4	EXP. 5	EXP. 6	EXP. 7		AVERAGE	STANDARD DEVIATION	p-value
Rnf111 Log2 Gene Expression	p53WT;D2WT	0.111	0.24	0.335	0.14	0.24	0.33	-0.21		0.228667	0.112429	p53WT;D2WT vs p53KO+/-;D2WT	0.0479816
	p53KO+/-;D2WT	0.23	-0.135	-0.26	0.17	0.085	-0.175	-0.47		-0.055	0.254608	p53WT;D2WT vs p53KO+/-;D2KO	0.000478409
	p53KO+/-;D2KO	2.15	2.6	4.815	4.085	4.54	1.705	3.41		3.18833	1.42659	p53KO+/-;D2WT vs p53KO+/-;D2KO	0.000357424
		EXP. 1	EXP. 2	EXP. 3	EXP. 4	EXP. 5	EXP. 6	EXP. 7		AVERAGE	STANDARD DEVIATION	p-value
Rnf169 Log2 Gene Expression	p53WT;D2WT	0.169	0.195	0.3	0.465	0.72	1.04	0.545		0.221333	0.0693566	p53WT;D2WT vs p53KO+/-;D2WT	0.0479751
	p53KO+/-;D2WT	-0.08	0.425	-0.385	0.095	-1.025	-0.86	0.08		-0.0133333	0.409095	p53WT;D2WT vs p53KO+/-;D2KO	4.15069e-06
	p53KO+/-;D2KO	2.715	2.08	2.875	3.545	3.305	3.03	2.83		2.55667	0.420486	p53KO+/-;D2WT vs p53KO+/-;D2KO	7.34031e-05

## Sheet: FIG. 7
FIG. 7b
		EXP. 1	EXP. 2	EXP. 3		AVERAGE	STANDARD DEVIATION	p-value
MAD1L1 mRNA	CTR	1	1.34	0.99		1.11	0.199249
	+ THs	0.23	0.36	0.44		0.343333	0.105987	CTR vs + THs	0.0252312
	+ ETOPOSIDE	2.93	2.81	2.67		2.80333	0.130128	CTR vs + ETOPOSIDE	0.0061087
	+ THs + ETOPOSIDE	0.04	0.07	0.2		0.103333	0.085049	CTR vs + THs + ETOPOSIDE	0.0189322
		EXP. 1	EXP. 2	EXP. 3		AVERAGE	STANDARD DEVIATION	p-value
PAK1 mRNA	CTR	1	0.89	1.24		1.04333	0.178979
	+ THs	0.25	0.29	0.49		0.343333	0.128582	CTR vs + THs	0.00506332
	+ ETOPOSIDE	4.69	4.46	4.55		4.56667	0.115902	CTR vs + ETOPOSIDE	0.00101167
	+ THs + ETOPOSIDE	0.55	0.37	0.46		0.46	0.09	CTR vs + THs + ETOPOSIDE	0.0283624
		EXP. 1	EXP. 2	EXP. 3		AVERAGE	STANDARD DEVIATION	p-value
POLD3 mRNA	CTR	1	0.98	0.87		0.95	0.07
	+ THs	0.49	0.25	0.36		0.366667	0.120139	CTR vs + THs	0.015439
	+ ETOPOSIDE	2.11	2.34	2.07		2.17333	0.145717	CTR vs + ETOPOSIDE	0.00355217
	+ THs + ETOPOSIDE	0.17	0.16	0.29		0.206667	0.0723418	CTR vs + THs + ETOPOSIDE	0.0118707
		EXP. 1	EXP. 2	EXP. 3		AVERAGE	STANDARD DEVIATION	p-value
RNF111 mRNA	CTR	1	1.09	0.87		0.986667	0.110604
	+ THs	0.53	0.61	0.52		0.553333	0.0493288	CTR vs + THs	0.00916246
	+ ETOPOSIDE	2.56	2.67	2.22		2.48333	0.234592	CTR vs + ETOPOSIDE	0.00240694
	+ THs + ETOPOSIDE	0.41	0.72	0.33		0.486667	0.205994	CTR vs + THs + ETOPOSIDE	0.0172751
		EXP. 1	EXP. 2	EXP. 3		AVERAGE	STANDARD DEVIATION	p-value
RNF169 mRNA	CTR	1	1.17	0.84		1.00333	0.165025
	+ THs	0.12	0.37	0.28		0.256667	0.126623	CTR vs + THs	0.0161803
	+ ETOPOSIDE	2.65	2.52	2.54		2.57	0.07	CTR vs + ETOPOSIDE	0.00483122
	+ THs + ETOPOSIDE	0.029	0.016	0.05		0.0316667	0.0171561	CTR vs + THs + ETOPOSIDE	0.0114935

## Sheet: SUPPL. FIG. 2
SUPPL. FIG. 2a
		EXP. 1	EXP. 2	EXP. 3		AVERAGE	STANDARD DEVIATION	p-value
D2 mRNA	HaCaT CTR	1	1.13	1.15		1.09333	0.0814453	0.000857621
	HaCaT p53	0.39	0.51	0.48		0.46	0.06245
SUPPL. FIG. 2b
		EXP. 1	EXP. 2	EXP. 3		AVERAGE	STANDARD DEVIATION	p-value
p21 mRNA	SCC011 CTR	1	0.61	1.56		1.05667	0.477528
	SCC011 UV-C 1h	7.24	8.95	7.11		7.76667	1.02686	0.0152765
	SCC011 UV-C 2h	9.87	8.71	9.03		9.20333	0.59911	0.00246011
	SCC011 UV-C 4h	11.45	9.93	10.24		10.54	0.803181	0.00296391
	SCC011 UV-C 8h	14.95	15	17.4		15.7833	1.4003	0.00149984
		EXP. 1	EXP. 2	EXP. 3		AVERAGE	STANDARD DEVIATION	p-value
BAX mRNA	SCC011 CTR	1	0.87	1.59		1.15333	0.38371
	SCC011 UV-C 1h	6.12	5.18	5.85		5.71667	0.483977	0.00370946
	SCC011 UV-C 2h	7.25	6.04	5.15		6.14667	1.05406	0.0236328
	SCC011 UV-C 4h	7.2	8.73	6.75		7.56	1.03793	0.0147289
	SCC011 UV-C 8h	9.75	8.95	6.97		8.55667	1.43113	0.0188113
		EXP. 1	EXP. 2	EXP. 3		AVERAGE	STANDARD DEVIATION	p-value
Cyclin-D1 mRNA	SCC011 CTR	1	1.38	1.09		1.15667	0.198578
	SCC011 UV-C 1h	0.49	0.79	0.55		0.61	0.158745	0.00181687
	SCC011 UV-C 2h	0.46	0.89	0.88		0.743333	0.245425	0.0565362
	SCC011 UV-C 4h	0.68	0.71	0.45		0.613333	0.142244	0.0399632
	SCC011 UV-C 8h	0.46	0.51	0.68		0.55	0.115326	0.0473424
		EXP. 1	EXP. 2	EXP. 3		AVERAGE	STANDARD DEVIATION	p-value
MDM2 mRNA	SCC011 CTR	1	0.87	0.95		0.94	0.0655744
	SCC011 UV-C 1h	0.00255	0.00303	0.0002		0.00192667	0.00151447	0.00164724
	SCC011 UV-C 2h	0.00065	0.00136	0.00175		0.00125333	0.000557704	0.00163721
	SCC011 UV-C 4h	0.0055	0.0051	0.0033		0.00463333	0.00117189	0.00163249
	SCC011 UV-C 8h	0.0085	0.0122	0.0109		0.0105333	0.00187705	0.00174657
		EXP. 1	EXP. 2	EXP. 3		AVERAGE	STANDARD DEVIATION	p-value
BCL-2 mRNA	SCC011 CTR	1	0.87	1.16		1.01	0.145258
	SCC011 UV-C 1h	0.014	0.013	0.011		0.0126667	0.00152753	0.00709934
	SCC011 UV-C 2h	0.0055	0.0061	0.0049		0.0055	0.0006	0.00695483
	SCC011 UV-C 4h	0.0013	0.0026	0.002		0.00196667	0.000650641	0.00687551
	SCC011 UV-C 8h	0.0021	0.0012	0.0018		0.0017	0.000458258	0.0068211
SUPPL. FIG. 2c
		EXP. 1	EXP. 2	EXP. 3		AVERAGE	STANDARD DEVIATION
Densitometry of WB: phospho-ATM/ATM ratio	SCC011 CTR	1	1.05	1.16		1.07	0.0818535
	SCC011 UV-C 1h	1.34	1.41	1.19		1.31333	0.112398
	SCC011 UV-C 2h	1.17	1.32	1.39		1.29333	0.112398
	SCC011 UV-C 4h	1.74	1.52	1.43		1.56333	0.159478
	SCC011 UV-C 8h	1.38	1.45	1.67		1.5	0.151327
		EXP. 1	EXP. 2	EXP. 3		AVERAGE	STANDARD DEVIATION
Densitometry of WB: phospho-ATM/GAPDH ratio	SCC011 CTR	1	1.09	1.06		1.05	0.0458258
	SCC011 UV-C 1h	2.44	2.27	2.41		2.37333	0.0907377
	SCC011 UV-C 2h	2.19	2.11	2.09		2.13	0.052915
	SCC011 UV-C 4h	1.63	1.58	1.52		1.57667	0.0550757
	SCC011 UV-C 8h	0.81	0.76	0.71		0.76	0.05
		EXP. 1	EXP. 2	EXP. 3		AVERAGE	STANDARD DEVIATION
Densitometry of WB: ATM/GAPDH ratio	SCC011 CTR	1	1.02	1.08		1.03333	0.0416333
	SCC011 UV-C 1h	1.91	1.76	1.83		1.83333	0.0750555
	SCC011 UV-C 2h	1.79	1.62	1.68		1.69667	0.0862168
	SCC011 UV-C 4h	1	0.93	1.09		1.00667	0.0802081
	SCC011 UV-C 8h	0.61	0.57	0.48		0.553333	0.0665833
		EXP. 1	EXP. 2	EXP. 3		AVERAGE	STANDARD DEVIATION
Densitometry of WB: phospho-p53/p53 ratio	SCC011 CTR	1	0.76	1.42		1.06	0.334066
	SCC011 UV-C 1h	1.67	1.06	1.32		1.35	0.306105
	SCC011 UV-C 2h	2.35	2.56	2.02		2.31	0.272213
	SCC011 UV-C 4h	6.25	5.79	5.43		5.82333	0.411015
	SCC011 UV-C 8h	8.31	7.81	8.13		8.08333	0.253246
		EXP. 1	EXP. 2	EXP. 3		AVERAGE	STANDARD DEVIATION
Densitometry of WB: phospho-p53/GAPDH ratio	SCC011 CTR	1	0.68	1.24		0.973333	0.280951
	SCC011 UV-C 1h	1.78	1.15	1.33		1.42	0.3245
	SCC011 UV-C 2h	2.38	2.09	2.33		2.26667	0.155027
	SCC011 UV-C 4h	5.91	5.07	5.74		5.57333	0.44411
	SCC011 UV-C 8h	6.18	6.23	5.6		6.00333	0.35019
		EXP. 1	EXP. 2	EXP. 3		AVERAGE	STANDARD DEVIATION
Densitometry of WB: p53/GAPDH ratio	SCC011 CTR	1	0.93	0.98		0.97	0.0360555
	SCC011 UV-C 1h	1.1	0.98	1.04		1.04	0.06
	SCC011 UV-C 2h	1.01	1.04	1.12		1.05667	0.0568624
	SCC011 UV-C 4h	0.89	1.02	1.09		1	0.101489
	SCC011 UV-C 8h	0.68	0.79	0.81		0.76	0.07
		EXP. 1	EXP. 2	EXP. 3		AVERAGE	STANDARD DEVIATION
Densitometry of WB: p21/GAPDH ratio	SCC011 CTR	1	0.87	1.05		0.973333	0.0929157
	SCC011 UV-C 1h	1.39	1.24	1.37		1.33333	0.0814453
	SCC011 UV-C 2h	1.58	1.43	1.66		1.55667	0.116762
	SCC011 UV-C 4h	2.44	2.29	2.36		2.36333	0.0750555
	SCC011 UV-C 8h	1.93	2.03	1.7		1.88667	0.169214
		EXP. 1	EXP. 2	EXP. 3		AVERAGE	STANDARD DEVIATION
Densitometry of WB: BCL-2/GAPDH ratio	SCC011 CTR	1	1.04	1.11		1.05	0.0556776
	SCC011 UV-C 1h	0.84	0.82	0.93		0.863333	0.0585947
	SCC011 UV-C 2h	0.78	0.71	0.76		0.75	0.0360555
	SCC011 UV-C 4h	0.48	0.53	0.45		0.486667	0.0404145
	SCC011 UV-C 8h	0.55	0.43	0.49		0.49	0.06
		EXP. 1	EXP. 2	EXP. 3		AVERAGE	STANDARD DEVIATION
Densitometry of WB: BAX/GAPDH ratio	SCC011 CTR	1	1.36	1.18		1.18	0.18
	SCC011 UV-C 1h	2.55	2.16	2.14		2.28333	0.231157
	SCC011 UV-C 2h	2.54	2.67	2.21		2.47333	0.237136
	SCC011 UV-C 4h	3.79	3.58	3.36		3.57667	0.215019
	SCC011 UV-C 8h	3.68	3.45	3.69		3.60667	0.135769
		EXP. 1	EXP. 2	EXP. 3		AVERAGE	STANDARD DEVIATION
Densitometry of WB: Cyclin-D1/GAPDH ratio	SCC011 CTR	1	0.95	1.05		1	0.05
	SCC011 UV-C 1h	0.87	0.72	0.75		0.78	0.0793725
	SCC011 UV-C 2h	0.66	0.61	0.74		0.67	0.0655744
	SCC011 UV-C 4h	0.49	0.31	0.37		0.39	0.0916515
	SCC011 UV-C 8h	0.45	0.37	0.52		0.446667	0.0750555
		EXP. 1	EXP. 2	EXP. 3		AVERAGE	STANDARD DEVIATION
Densitometry of WB: PCNA/GAPDH ratio	SCC011 CTR	1	1.11	1.03		1.04667	0.0568624
	SCC011 UV-C 1h	0.88	0.96	0.87		0.903333	0.0493288
	SCC011 UV-C 2h	0.97	0.91	0.98		0.953333	0.0378594
	SCC011 UV-C 4h	0.99	0.96	0.97		0.973333	0.0152753
	SCC011 UV-C 8h	0.96	0.92	1.07		0.983333	0.0776745
SUPPL. FIG. 2d
		EXP. 1	EXP. 2	EXP. 3		AVERAGE	STANDARD DEVIATION	p-value
D2 mRNA	HaCaT CTR	1	0.87	1.2		1.02333	0.166233
	HaCaT UV-C 4h	0.4	0.35	0.25		0.333333	0.0763763	0.0347211
	HaCaT UV-C 8h	0.23	0.18	0.21		0.206667	0.0251661	0.0118477
		EXP. 1	EXP. 2	EXP. 3		AVERAGE	STANDARD DEVIATION	p-value
p21 mRNA	HaCaT CTR	1	1.1	0.87		0.99	0.115326
	HaCaT UV-C 4h	4.5	5.6	4.2		4.76667	0.737111	0.00921065
	HaCaT UV-C 8h	11.3	10.8	10.25		10.7833	0.525198	0.000757262
SUPPL. FIG. 2e
		EXP. 1	EXP. 2	EXP. 3		AVERAGE	STANDARD DEVIATION
Densitometry of WB: phospho-ATM/ATM ratio	SCC011 CTR	1	1.1	0.85		0.983333	0.125831
	SCC011 UV-A/B 4h	2.18	2.23	2.05		2.15333	0.0929157
	SCC011 UV-A/B 8h	2.03	2.14	1.9		2.02333	0.120139
		EXP. 1	EXP. 2	EXP. 3		AVERAGE	STANDARD DEVIATION
Densitometry of WB: phospho-p53/p53 ratio	SCC011 CTR	1	1.23	1.02		1.08333	0.12741
	SCC011 UV-A/B 4h	1.19	1.03	1.21		1.14333	0.0986577
	SCC011 UV-A/B 8h	2.09	1.87	1.54		1.83333	0.276827
SUPPL. FIG. 2f
		EXP. 1	EXP. 2	EXP. 3		AVERAGE	STANDARD DEVIATION
Densitometry of WB: phospho-ATM/ATM ratio	SCC13 CTR	1	1.09	1.15		1.08	0.0754983
	SCC13 UV-A/B 4h	2.59	2.45	2.64		2.56	0.0984886
	SCC13 UV-A/B 8h	3.35	3.47	3.17		3.33	0.150997
		EXP. 1	EXP. 2	EXP. 3		AVERAGE	STANDARD DEVIATION
Densitometry of WB: phospho-p53/p53 ratio	SCC13 CTR	1	0.88	1.17		1.01667	0.145717
	SCC13 UV-A/B 4h	0.97	0.71	0.89		0.856667	0.133167
	SCC13 UV-A/B 8h	1.23	1.05	1.32		1.2	0.137477

## Sheet: SUPPL. FIG. 3
SUPPL. FIG. 3c
		EXP. 1	EXP. 2	EXP. 3		AVERAGE	STANDARD DEVIATION	p-value
D3 mRNA	CTR	1	0.86	1.19		1.01667	0.16563
	p53	3.55	3.25	3.78		3.52667	0.265769	0.000592057
	p53 mutant R248W	0.81	0.42	0.95		0.726667	0.274651	0.0628895
	p53 mutant E258K	0.92	0.97	0.81		0.9	0.0818535	0.499335
	p53 mutant P278F	0.67	0.84	0.92		0.81	0.127671	0.161396
	p53 mutant E286K	1.55	1.02	1.11		1.22667	0.283608	0.3711
SUPPL. FIG. 3d
		EXP. 1	EXP. 2	EXP. 3		AVERAGE	STANDARD DEVIATION	p-value
D3 mRNA	SCC011 CTR	1	0.78	1.3		1.02667	0.261024
	SCC011 UV-C 1h	8.15	5.6	5.31		6.35333	1.5627	0.0298299
	SCC011 UV-C 2h	12.3	10.9	19.7		14.3	4.72864	0.035921
	SCC011 UV-C 4h	63.5	48.2	57.8		56.5	7.7324	0.00618594
	SCC011 UV-C 8h	168.3	148.4	167.3		161.333	11.2117	0.00156757
		EXP. 1	EXP. 2	EXP. 3		AVERAGE	STANDARD DEVIATION	p-value
D3 mRNA	SCC13 CTR	1	1.21	0.94		1.05	0.141774
	SCC13 UV-C 1h	1.52	1.14	1.67		1.44333	0.273191	0.242187
	SCC13 UV-C 2h	1.23	0.73	0.77		0.91	0.277849	0.566018
	SCC13 UV-C 4h	1.91	1.45	1.78		1.71333	0.237136	0.0892139
	SCC13 UV-C 8h	1.25	1.49	1.52		1.42	0.147986	0.0723874

## Sheet: SUPPL. FIG. 4
SUPPL. FIG. 4
SUPPL. FIG. 4
		EXP. 1	EXP. 2	EXP. 3		AVERAGE	STANDARD DEVIATION
Densitometry of WB: phospho-ERK/ERK ratio	SCC011 CTR	1	1.03	1.1		1.04333	0.051316
	SCC011 +THs 24h	1.15	1.12	1.02		1.09667	0.0680686
	SCC011 +THs 48h	1.27	1.31	1.05		1.21	0.14
		EXP. 1	EXP. 2	EXP. 3		AVERAGE	STANDARD DEVIATION
Densitometry of WB: phospho-ERK/ERK ratio	SCC13 CTR	1.15	1.08	1.18		1.13667	0.051316
	SCC13 +THs 24h	0.89	0.81	1.04		0.913333	0.116762
	SCC13 +THs 48h	0.79	0.81	0.92		0.84	0.07
		EXP. 1	EXP. 2	EXP. 3		AVERAGE	STANDARD DEVIATION
Densitometry of WB: phospho-p38/p38 ratio	SCC011 CTR	1	0.97	1.11		1.02667	0.0737111
	SCC011 +THs 24h	1.05	1.11	0.99		1.05	0.06
	SCC011 +THs 48h	1.19	1.01	0.89		1.03	0.150997
		EXP. 1	EXP. 2	EXP. 3		AVERAGE	STANDARD DEVIATION
Densitometry of WB: phospho-p38/p38 ratio	SCC13 CTR	1	1.01	1.09		1.03333	0.0493288
	SCC13 +THs 24h	1.29	1.21	1.17		1.22333	0.061101
	SCC13 +THs 48h	1.41	1.18	1.24		1.27667	0.119304
SUPPL. FIG. 4
		EXP. 1	EXP. 2	EXP. 3		AVERAGE	STANDARD DEVIATION
Densitometry of WB: phospho-ERK/ERK ratio	SCC011 CTR	1	1.03	1.1		1.04333	0.051316
	SCC011 +THs 24h	1.15	1.12	1.02		1.09667	0.0680686
	SCC011 +THs 48h	1.27	1.31	1.05		1.21	0.14
		EXP. 1	EXP. 2	EXP. 3		AVERAGE	STANDARD DEVIATION
Densitometry of WB: phospho-ERK/ERK ratio	SCC13 CTR	1.15	1.08	1.18		1.13667	0.051316
	SCC13 +THs 24h	0.89	0.81	0.97		0.89	0.08
	SCC13 +THs 48h	0.79	0.81	0.92		0.84	0.07
		EXP. 1	EXP. 2	EXP. 3		AVERAGE	STANDARD DEVIATION
Densitometry of WB: phospho-p38/p38 ratio	SCC011 CTR	1	0.97	1.11		1.02667	0.0737111
	SCC011 +THs 24h	1.05	1.11	0.99		1.05	0.06
	SCC011 +THs 48h	1.16	1.01	0.89		1.02	0.135277
		EXP. 1	EXP. 2	EXP. 3		AVERAGE	STANDARD DEVIATION
Densitometry of WB: phospho-p38/p38 ratio	SCC13 CTR	1	1.01	1.09		1.03333	0.0493288
	SCC13 +THs 24h	1.29	1.21	1.17		1.22333	0.061101
	SCC13 +THs 48h	1.41	1.18	1.24		1.27667	0.119304

## Sheet: SUPPL. FIG. 5
SUPPL. FIG. 5b
		EXP. 1		EXP. 2		EXP. 3			AVERAGE i	AVERAGE iI	STANDARD DEVIATION i	STANDARD DEVIATION ii
		i	ii	i	ii	i	ii
Densitometry of WB: E-Cadherin/Tubulin ratio	p53WT;D2WT	1	1.15	1.08	1.06	0.89	1.24		0.99	1.15	0.0953939	0.09
	p53KO+/-;D2WT	0.3	0.47	0.43	0.41	0.32	0.59		0.35	0.49	0.07	0.0916515
	p53KO+/-;D2KO	1.34	1.08	1.42	0.87	1.06	1.19		1.27333	1.04667	0.189033	0.162583
		EXP. 1		EXP. 2		EXP. 3			AVERAGE i	AVERAGE iI	STANDARD DEVIATION i	STANDARD DEVIATION ii
		i	ii	i	ii	i	ii
Densitometry of WB: Vimentin/Tubulin ratio	p53WT;D2WT	1	0.97	0.98	1.08	1.01	0.95		0.996667	1	0.0152753	0.07
	p53KO+/-;D2WT	1.55	1.47	1.54	1.54	1.6	1.4		1.56333	1.47	0.0321455	0.07
	p53KO+/-;D2KO	0.68	0.66	0.51	0.84	0.56	0.53		0.583333	0.676667	0.0873689	0.155671
		EXP. 1		EXP. 2		EXP. 3			AVERAGE i	AVERAGE iI	STANDARD DEVIATION i	STANDARD DEVIATION ii
		i	ii	i	ii	i	ii
Densitometry of WB: E-Cadherin/Vimentin ratio	p53WT;D2WT	1	1.18557	1.10204	0.981481	0.881188	1.30526		0.99441	1.15744	0.110532	0.163713
	p53KO+/-;D2WT	0.193548	0.319728	0.279221	0.266234	0.2	0.421429		0.224256	0.335797	0.0477097	0.0788354
	p53KO+/-;D2KO	1.97059	1.63636	2.78431	1.03571	1.89286	2.24528		2.21592	1.63912	0.493776	0.604789
		EXP. 1		EXP. 2		EXP. 3			AVERAGE i	AVERAGE iI	STANDARD DEVIATION i	STANDARD DEVIATION ii
		i	ii	i	ii	i	ii
Densitometry of WB: ZEB-1/Tubulin ratio	p53WT;D2WT	1	1.36	0.77	1.53	1.25	1.22		1.00667	1.37	0.240069	0.155242
	p53KO+/-;D2WT	3.75	4.35	3.93	3.87	3.56	3.78		3.74667	4	0.185023	0.306431
	p53KO+/-;D2KO	1.28	0.71	0.91	0.67	1.5	1.02		1.23	0.8	0.298161	0.191572
		EXP. 1		EXP. 2		EXP. 3			AVERAGE i	AVERAGE iI	STANDARD DEVIATION i	STANDARD DEVIATION ii
		i	ii	i	ii	i	ii
Densitometry of WB: Slug/Tubulin ratio	p53WT;D2WT	1	0.91	0.86	0.76	1.07	0.98		0.976667	0.883333	0.106927	0.112398
	p53KO+/-;D2WT	2.15	2.24	2.16	2.15	2.09	2.08		2.13333	2.15667	0.0378594	0.0802081
	p53KO+/-;D2KO	0.87	0.75	0.85	0.74	0.82	0.86		0.846667	0.783333	0.0251661	0.0665833
		EXP. 1		EXP. 2		EXP. 3			AVERAGE i	AVERAGE iI	STANDARD DEVIATION i	STANDARD DEVIATION ii
		i	ii	i	ii	i	ii
Densitometry of WB: Snail/Vimentin ratio	p53WT;D2WT	1	0.85	0.99	1.19	1.02	1.01		1.00333	1.01667	0.0152753	0.170098
	p53KO+/-;D2WT	1.74	1.86	1.73	2.04	1.52	1.58		1.66333	1.82667	0.124231	0.231805
	p53KO+/-;D2KO	1.12	0.81	0.88	1.04	1.02	0.79		1.00667	0.88	0.120554	0.138924
SUPPL. FIG. 5c
		EXP.1	EXP.2	EXP.3		AVERAGE	STANDARD DEVIATION	p-value
Integrated Density E-Cadherin	p53KO+/-;D2WT	166394	214566	164655		181872	28327.5	0.00177963
	p53KO+/-;D2KO	770751	738760	749380		752964	16293.8
		EXP.1	EXP.2	EXP.3		AVERAGE	STANDARD DEVIATION	p-value
Integrated Density Vimentin	p53KO+/-;D2WT	334755	367577	383702		362011	24943.6	0.00576376
	p53KO+/-;D2KO	148594	134755	144442		142597	7101.58
		EXP.1	EXP.2	EXP.3		AVERAGE	STANDARD DEVIATION	p-value
Integrated Density Krt14	p53KO+/-;D2WT	256425	272028	271458		266637	8848.44	0.0395716
	p53KO+/-;D2KO	287559	286669	299111		291113	6940.75
		EXP.1	EXP.2	EXP.3		AVERAGE	STANDARD DEVIATION	p-value
Integrated Density Krt8	p53KO+/-;D2WT	494344	562168	609704		555405	57976.6	6.03199e-05
	p53KO+/-;D2KO	127140	193216	233117		184491	53524.5

[truncated: 5 more sheets: SUPPL. FIG. 6, SUPPL. FIG.11, SUPPL. FIG. 14, SUPPL. FIG. 15, SUPPL. FIG.16]
